# Supplementary material for: Mechanism and Selectivity of Electrochemical Reduction of CO2 on Metalloporphyrin Catalysts from DFT Studies
Source: Molecules. 2023 Jan 2;28(1):375. doi: 10.3390/molecules28010375 (PMC9823635; doi:10.3390/molecules28010375)
Supplement: Supplementary file 1 [file molecules-28-00375-s001.zip]

Archive with 1 entries (1 files):
- molecules-2102697-supplementary.pdf
